# Supplementary material for: Hybridisation has shaped a recent radiation of grass-feeding aphids
Source: BMC Biol. 2023 Jul 13;21:157. doi: 10.1186/s12915-023-01649-4 (PMC10347838; doi:10.1186/s12915-023-01649-4)
Supplement: Supplementary file 3 — Additional file 3: Table S2. RNA-seq pseudoalignment stats. [file 12915_2023_1649_MOESM3_ESM.xlsx]

## Sheet: Sheet1
Table S2: Kallisto RNA-seq pseudoalignment stats for S. miscanthi RNA-seq reads (SRX5767528) against version 1 and version 2 annotated gene models.
Assembly version	v1	v2
Annotation method	MAKER	BRAKER
Transcripts	16006	24237
Total reads	49104545	49104545
Pseudoaligned (%)	38,452,254 (78.3)	40,602,965 (82.7)
Uniquely pseudoaligned (%)	36,971,589 (75.3)	35,099,400 (71.5)
